# Supplementary material for: Combined TGF-β3 and FGF-2 Stimulation Enhances Chondrogenic Potential of Ovine Bone Marrow-Derived MSCs
Source: Cells. 2025 Jul 2;14(13):1013. doi: 10.3390/cells14131013 (PMC12249412; doi:10.3390/cells14131013)
Supplement: Supplementary file 1 [file cells-14-01013-s001.zip]

Archive with 1 entries (1 files):
- cells-3689021-supplementary.pdf
